# Supplementary material for: Liuwei Dihuang Pills Inhibit Podocyte Injury and Alleviate IgA Nephropathy by Directly Altering Mesangial Cell-Derived Exosome Function and Secretion
Source: Front Pharmacol. 2022 Jul 11;13:889008. doi: 10.3389/fphar.2022.889008 (PMC9309816; doi:10.3389/fphar.2022.889008)
Supplement: Supplementary file 1 [file DataSheet3.ZIP]

Archive with 110 entries (96 files):
- original data/
- original data/BCA.xlsx
- original data/Exosome transmission electron microscopy.tif
- original data/Fig.1B CCK8.xls
- original data/Fig.1C.xls
- original data/Fig.2A/
- original data/Fig.2A/GAPDH-1.tif
- original data/Fig.2A/GAPDH.tif
- original data/Fig.2A/LC3-1.tif
- original data/Fig.2A/LC3.tif
- original data/Fig.2A/p62-1.tif
- original data/Fig.2A/p62.tif
- original data/Fig.2B WB-LC3.xls
- original data/Fig.2B WB-P62.xls
- original data/Fig.2C/
- original data/Fig.2C/1-AKT-1.tif
- original data/Fig.2C/1-AKT.tif
- original data/Fig.2C/2-p-Akt-1.tif
- original data/Fig.2C/2-p-Akt.tif
- original data/Fig.2C/3-GAPDH-1.tif
- original data/Fig.2C/3-GAPDH.tif
- original data/Fig.2C/4-mTOR-1.tif
- original data/Fig.2C/4-mTOR.tif
- original data/Fig.2C/5-p-mTOR-1.tif
- original data/Fig.2C/5-p-mTOR.tif
- original data/Fig.2D AKT GAPDH.xls
- original data/Fig.2D AKT p-AKT.xls
- original data/Fig.2D mTOR GAPDH.xls
- original data/Fig.2D mTOR p-mTOR.xls
- original data/Fig.3B/
- original data/Fig.3B/GAPDH-1.tif
- original data/Fig.3B/GAPDH-2.tif
- original data/Fig.3B/GAPDH-3.tif
- original data/Fig.3B/LC3-1.tif
- original data/Fig.3B/LC3-2.tif
- original data/Fig.3B/LC3-3.tif
- original data/Fig.3B/P62-1.tif
- original data/Fig.3B/P62-2.tif
- original data/Fig.3B/P62-3.tif
- original data/Fig.3B WB-LC3.xls
- original data/Fig.3B WB-p62.xls
- original data/Fig.3C CCK8.xls
- original data/Fig.3D.xls
- original data/Fig.4A.xls
- original data/Fig.4B serum creatinine.xls
- original data/Fig.4B urea nitrogen.xls
- original data/Fig.4C.xls
- original data/Fig.4D/
- original data/Fig.4D/1/
- original data/Fig.4D/1/1-1-1.jpg
- original data/Fig.4D/1/1-1.jpg
- original data/Fig.4D/1/1.jpg
- original data/Fig.4D/2/
- original data/Fig.4D/2/2-1-1.jpg
- original data/Fig.4D/2/2-1.jpg
- original data/Fig.4D/2/2.jpg
- original data/Fig.4D/3/
- original data/Fig.4D/3/3-1-1.jpg
- original data/Fig.4D/3/3-1.jpg
- original data/Fig.4D/3/3.jpg
- original data/Fig.4D/4/
- original data/Fig.4D/4/3-1-1.jpg
- original data/Fig.4D/4/3-1.jpg
- original data/Fig.4D/4/3.jpg
- original data/Fig.4D/5/
- original data/Fig.4D/5/3-1-1.jpg
- original data/Fig.4D/5/3-1.jpg
- original data/Fig.4D/5/3.jpg
- original data/Fig.5A/
- original data/Fig.5A/GAPDH.tif
- original data/Fig.5A/Grayscale Statistics.xlsx
- original data/Fig.5A/lc3.tif
- original data/Fig.5A/P62.tif
- original data/Fig.5BWB-LC3.xls
- original data/Fig.5BWB-P62.xls
- original data/Fig.5C-CCK8.xls
- original data/Fig.5E-BCA.xls
- original data/Fig.5F-CCK8.xls
- original data/Fig.6A/
- original data/Fig.6A/1.tif
- original data/Fig.6A/2.tif
- original data/Fig.6A/3.tif
- original data/Fig.6A/4.tif
- original data/Fig.6A/5.tif
- original data/Fig.6B/
- original data/Fig.6B/1-1.jpg
- original data/Fig.6B/1-2.jpg
- original data/Fig.6B/1-3.jpg
- original data/Fig.6B/2-1.tif
- original data/Fig.6B/2-2.jpg
- original data/Fig.6B/2-3.jpg
- original data/Fig.6B/3-1.jpg
- original data/Fig.6B/3-2.jpg
- original data/Fig.6B/3-3.jpg
- original data/Fig.6B/4-1.jpg
- original data/Fig.6B/4-2.jpg
- original data/Fig.6B/4-3.jpg
- original data/Fig.6B/5-1.jpg
- original data/Fig.6B/5-2.jpg
- original data/Fig.6B/5-3.jpg
- original data/Fig.6B tunel.xls
- original data/Fig.6C/
- original data/Fig.6C/GAPDH-1.tif
- original data/Fig.6C/GAPDH-2.tif
- original data/Fig.6C/LC3-1.tif
- original data/Fig.6C/LC3-2.tif
- original data/Fig.6C/P62-2.tif
- original data/Fig.6C/p62.tif
- original data/Fig.6C LC3.xls
- original data/Fig.6C P62.xls
