# Supplementary material for: Liuwei Dihuang Pills Inhibit Podocyte Injury and Alleviate IgA Nephropathy by Directly Altering Mesangial Cell-Derived Exosome Function and Secretion
Source: Front Pharmacol. 2022 Jul 11;13:889008. doi: 10.3389/fphar.2022.889008 (PMC9309816; doi:10.3389/fphar.2022.889008)
Supplement: Supplementary file 1 [file DataSheet3.ZIP › original data/BCA.xlsx]

## Sheet: Sheet1
	mg/ml	OD1	OD1
	0	0.051	0.042	0.0465
	0.2	0.245	0.239	0.242	0.1955	0.2
	0.4	0.325	0.334	0.3295	0.283	0.4
	0.6	0.422	0.475	0.4485	0.402	0.6
	0.8	0.616	0.603	0.6095	0.563	0.8
	1	0.712	0.739	0.7255	0.679	1
		OD1	OD2	OD3	扣空白	OD1	OD2	OD3	算浓度	C1	C2	C3	mean	SD
	Con-Exo	0.323	0.411	0.493		0.2765	0.3645	0.4465		1.82371	2.523	3.17461	2.50711	0.675593
	IgA1-Exo	0.939	0.997	1.201		0.8925	0.9505	1.1545		6.71875	7.17965	8.80073	7.56638	1.09354
	IgA1-Con Serum-Exo	0.901	1.032	1.195		0.8545	0.9855	1.1485		6.41678	7.45778	8.75306	7.54254	1.17044
	IgA1-LWDHW Serum-Exo	0.681	0.794	0.519		0.6345	0.7475	0.4725		4.66855	5.56651	3.38122	4.53876	1.09841
