# Supplementary material for: Liuwei Dihuang Pills Inhibit Podocyte Injury and Alleviate IgA Nephropathy by Directly Altering Mesangial Cell-Derived Exosome Function and Secretion
Source: Front Pharmacol. 2022 Jul 11;13:889008. doi: 10.3389/fphar.2022.889008 (PMC9309816; doi:10.3389/fphar.2022.889008)
Supplement: Supplementary file 1 [file DataSheet3.ZIP › original data/Fig.1B CCK8.xls]

## Sheet: Sheet1
MCS-Con			MCS-IgA1			MCS-IgA1-2%Con Serum			MCS-IgA1-5%Con Serum			MCS-IgA1-10%Con Serum			MCS-IgA1-15%Con Serum			MCS-IgA1-20%Con Serum			MCS-IgA1- 2%LWDHW Serum			MCS-IgA1-5%LWDHW Serum			MCS-IgA1-10%LWDHW Serum			MCS-IgA1-15%LWDHW Serum			MCS-IgA1-20%LWDHW Serum
1.342	1.448	1.299	0.721	0.572	0.753	0.636	0.741	0.675	0.647	0.578	0.704	0.761	0.593	0.693	0.726	0.615	0.652	0.602	0.691	0.755	0.875	0.754	0.654	0.756	0.876	0.698	0.873	0.934	0.975	1.096	0.956	1.074	1.165	1.264	1.386
