# Supplementary material for: Liuwei Dihuang Pills Inhibit Podocyte Injury and Alleviate IgA Nephropathy by Directly Altering Mesangial Cell-Derived Exosome Function and Secretion
Source: Front Pharmacol. 2022 Jul 11;13:889008. doi: 10.3389/fphar.2022.889008 (PMC9309816; doi:10.3389/fphar.2022.889008)
Supplement: Supplementary file 1 [file DataSheet3.ZIP › original data/Fig.1C.xls]

## Sheet: Sheet1
Control			MCS			MCS-Con			MCS-IgA1			MCS-IgA1-Con Serum			MCS-IgA1-LWDHW Serum
3.56	3.94	3.62	3.65	3.6	4.11	4.01	4.1	3.8	19.09	20.35	18.32	20.07	19.31	19.5	11.03	10.78	10.88
