# Supplementary material for: Liuwei Dihuang Pills Inhibit Podocyte Injury and Alleviate IgA Nephropathy by Directly Altering Mesangial Cell-Derived Exosome Function and Secretion
Source: Front Pharmacol. 2022 Jul 11;13:889008. doi: 10.3389/fphar.2022.889008 (PMC9309816; doi:10.3389/fphar.2022.889008)
Supplement: Supplementary file 1 [file DataSheet3.ZIP › original data/Fig.2B WB-LC3.xls]

## Sheet: Sheet1
Control			MCS			MCS-Con			MCS-IgA1			MCS-IgA1-Con Serum			MCS-IgA1-LWDHW Serum
0.716195	0.816243	0.934282	0.767916	0.770116	0.862365	0.733804	0.790759	0.72509	0.192186	0.24083	0.174784	0.213689	0.210196	0.215408	0.604393	0.587292	0.606432
