# Supplementary material for: Liuwei Dihuang Pills Inhibit Podocyte Injury and Alleviate IgA Nephropathy by Directly Altering Mesangial Cell-Derived Exosome Function and Secretion
Source: Front Pharmacol. 2022 Jul 11;13:889008. doi: 10.3389/fphar.2022.889008 (PMC9309816; doi:10.3389/fphar.2022.889008)
Supplement: Supplementary file 1 [file DataSheet3.ZIP › original data/Fig.2B WB-P62.xls]

## Sheet: Sheet1
Control			MCS			MCS-Con			MCS-IgA1			MCS-IgA1-Con Serum			MCS-IgA1-LWDHW Serum
0.34397	0.343615	0.447424	0.39523	0.364753	0.40046	0.404592	0.349948	0.378113	0.760759	0.735138	0.749998	0.725213	0.790382	0.796826	0.628946	0.600275	0.57141
