# Supplementary material for: Liuwei Dihuang Pills Inhibit Podocyte Injury and Alleviate IgA Nephropathy by Directly Altering Mesangial Cell-Derived Exosome Function and Secretion
Source: Front Pharmacol. 2022 Jul 11;13:889008. doi: 10.3389/fphar.2022.889008 (PMC9309816; doi:10.3389/fphar.2022.889008)
Supplement: Supplementary file 1 [file DataSheet3.ZIP › original data/Fig.2D mTOR GAPDH.xls]

## Sheet: Sheet1
Control			MCS			MCS-Con			MCS-IgA1			MCS-IgA1-Con Serum			MCS-IgA1-LWDHW Serum
0.571936	0.562274	0.517345	0.568754	0.546529	0.557252	0.549915	0.538377	0.535501	0.549755	0.531021	0.596762	0.582238	0.539947	0.632731	0.528373	0.553656	0.559571
