# Supplementary material for: Liuwei Dihuang Pills Inhibit Podocyte Injury and Alleviate IgA Nephropathy by Directly Altering Mesangial Cell-Derived Exosome Function and Secretion
Source: Front Pharmacol. 2022 Jul 11;13:889008. doi: 10.3389/fphar.2022.889008 (PMC9309816; doi:10.3389/fphar.2022.889008)
Supplement: Supplementary file 1 [file DataSheet3.ZIP › original data/Fig.2D mTOR p-mTOR.xls]

## Sheet: Sheet1
Control			MCS			MCS-Con			MCS-IgA1			MCS-IgA1-Con Serum			MCS-IgA1-LWDHW Serum
0.486148	0.459507	0.541925	0.435911	0.483449	0.482694	0.470401	0.522129	0.524443	0.924174	1.00538	0.834375	0.897055	0.961357	0.836301	0.773862	0.748676	0.784478
