# Supplementary material for: Liuwei Dihuang Pills Inhibit Podocyte Injury and Alleviate IgA Nephropathy by Directly Altering Mesangial Cell-Derived Exosome Function and Secretion
Source: Front Pharmacol. 2022 Jul 11;13:889008. doi: 10.3389/fphar.2022.889008 (PMC9309816; doi:10.3389/fphar.2022.889008)
Supplement: Supplementary file 1 [file DataSheet3.ZIP › original data/Fig.3B WB-LC3.xls]

## Sheet: Sheet1
MCS-Con			MCS-IgA1			MCS-IgA1-Con Serum			MCS-IgA1-LWDHW Serum			MCS-IgA1+rampamycin			MCS-IgA1-Con Serum+rampamycin			MCS-IgA1-LWDHW Serum+rampamycin
3.5771	2.68733	3.39374	0.375256	0.306084	0.391446	0.328692	0.31543	0.385324	0.612517	0.653049	0.635007	1.08593	0.982474	1.03003	1.26761	1.0045	1.16632	2.79678	2.3508	2.85188
