# Supplementary material for: Liuwei Dihuang Pills Inhibit Podocyte Injury and Alleviate IgA Nephropathy by Directly Altering Mesangial Cell-Derived Exosome Function and Secretion
Source: Front Pharmacol. 2022 Jul 11;13:889008. doi: 10.3389/fphar.2022.889008 (PMC9309816; doi:10.3389/fphar.2022.889008)
Supplement: Supplementary file 1 [file DataSheet3.ZIP › original data/Fig.3B WB-p62.xls]

## Sheet: Sheet1
MCS-Con			MCS-IgA1			MCS-IgA1-Con Serum			MCS-IgA1-LWDHW Serum			MCS-IgA1+rampamycin			MCS-IgA1-Con Serum+rampamycin			MCS-IgA1-LWDHW Serum+rampamycin
0.270565	0.213884	0.27217	0.647158	0.647191	0.686323	0.663652	0.627581	0.650572	0.522984	0.511371	0.527934	0.438037	0.388314	0.406439	0.422991	0.402588	0.40879	0.294741	0.284495	0.279035
