# Supplementary material for: Liuwei Dihuang Pills Inhibit Podocyte Injury and Alleviate IgA Nephropathy by Directly Altering Mesangial Cell-Derived Exosome Function and Secretion
Source: Front Pharmacol. 2022 Jul 11;13:889008. doi: 10.3389/fphar.2022.889008 (PMC9309816; doi:10.3389/fphar.2022.889008)
Supplement: Supplementary file 1 [file DataSheet3.ZIP › original data/Fig.3C CCK8.xls]

## Sheet: Sheet1
MCS-Con			MCS-IgA1			MCS-IgA1-Con Serum			MCS-IgA1-LWDHW Serum			MCS-IgA1+rampamycin			MCS-IgA1-Con Serum+rampamycin			MCS-IgA1-LWDHW Serum+rampamycin
1.381	1.303	1.456	0.772	0.593	0.628	0.586	0.672	0.752	0.987	0.896	0.854	1.025	0.975	0.917	0.981	1.003	0.956	1.262	1.197	1.326
