# Supplementary material for: Liuwei Dihuang Pills Inhibit Podocyte Injury and Alleviate IgA Nephropathy by Directly Altering Mesangial Cell-Derived Exosome Function and Secretion
Source: Front Pharmacol. 2022 Jul 11;13:889008. doi: 10.3389/fphar.2022.889008 (PMC9309816; doi:10.3389/fphar.2022.889008)
Supplement: Supplementary file 1 [file DataSheet3.ZIP › original data/Fig.3D.xls]

## Sheet: Sheet1
MCS-Con			MCS-IgA1			MCS-IgA1-Con Serum			MCS-IgA1-LWDHW Serum			MCS-IgA1+rampamycin			MCS-IgA1-Con Serum+rampamycin			MCS-IgA1-LWDHW Serum+rampamycin
3.01	3.03	4.32	19.62	19.96	20.23	19.32	19.61	18.54	12.61	12.03	11.94	7.79	7.92	7.72	7.52	7.15	7.1	6.78	5.75	6.09
