# Supplementary material for: Liuwei Dihuang Pills Inhibit Podocyte Injury and Alleviate IgA Nephropathy by Directly Altering Mesangial Cell-Derived Exosome Function and Secretion
Source: Front Pharmacol. 2022 Jul 11;13:889008. doi: 10.3389/fphar.2022.889008 (PMC9309816; doi:10.3389/fphar.2022.889008)
Supplement: Supplementary file 1 [file DataSheet3.ZIP › original data/Fig.4A.xls]

## Sheet: Sheet1
Control			IgAN			IgAN+LWDHW			IgAN+Rapamycin			IgAN+LWDHW+Rapamycin
0	0	0	9	10	7	4	3	3	4	3	2	1	1	0
