# Supplementary material for: Liuwei Dihuang Pills Inhibit Podocyte Injury and Alleviate IgA Nephropathy by Directly Altering Mesangial Cell-Derived Exosome Function and Secretion
Source: Front Pharmacol. 2022 Jul 11;13:889008. doi: 10.3389/fphar.2022.889008 (PMC9309816; doi:10.3389/fphar.2022.889008)
Supplement: Supplementary file 1 [file DataSheet3.ZIP › original data/Fig.4B serum creatinine.xls]

## Sheet: Sheet1
Control					IgAN					IgAN+LWDHW					IgAN+Rapamycin					IgAN+LWDHW+Rapamycin
65.3846	66.6667	53.2051	68.5897	65.3846	186.538	148.077	166.026	185.897	157.692	110.256	97.4359	101.282	114.744	122.436	101.282	90.3846	117.949	100	102.564	94.8718	80.7692	83.3333	81.4103	80.1282
