# Supplementary material for: Liuwei Dihuang Pills Inhibit Podocyte Injury and Alleviate IgA Nephropathy by Directly Altering Mesangial Cell-Derived Exosome Function and Secretion
Source: Front Pharmacol. 2022 Jul 11;13:889008. doi: 10.3389/fphar.2022.889008 (PMC9309816; doi:10.3389/fphar.2022.889008)
Supplement: Supplementary file 1 [file DataSheet3.ZIP › original data/Fig.4B urea nitrogen.xls]

## Sheet: Sheet1
Control					IgAN					IgAN+LWDHW					IgAN+Rapamycin					IgAN+LWDHW+Rapamycin
4.172	3.804	4.84663	3.80368	4.29448	12.2086	10.9816	11.2883	12.7607	11.1656	7.79141	9.44785	7.42331	7.79141	7.23926	6.93252	7.66871	6.07362	8.83436	6.74847	5.39877	4.96933	6.13497	5.82822	4.47853
