# Supplementary material for: Liuwei Dihuang Pills Inhibit Podocyte Injury and Alleviate IgA Nephropathy by Directly Altering Mesangial Cell-Derived Exosome Function and Secretion
Source: Front Pharmacol. 2022 Jul 11;13:889008. doi: 10.3389/fphar.2022.889008 (PMC9309816; doi:10.3389/fphar.2022.889008)
Supplement: Supplementary file 1 [file DataSheet3.ZIP › original data/Fig.4C.xls]

## Sheet: Sheet1
Control					IgAN					IgAN+LWDHW					IgAN+Rapamycin					IgAN+LWDHW+Rapamycin
84.1029	93.8424	118.539	88.3348	105.002	222.077	203.811	203.57	266.002	269.497	190.244	166.862	155.444	131.443	151.915	121.401	94.0565	138.51	120.473	169.803	138.718	113.368	80.9338	149.331	102.066
