# Supplementary material for: Liuwei Dihuang Pills Inhibit Podocyte Injury and Alleviate IgA Nephropathy by Directly Altering Mesangial Cell-Derived Exosome Function and Secretion
Source: Front Pharmacol. 2022 Jul 11;13:889008. doi: 10.3389/fphar.2022.889008 (PMC9309816; doi:10.3389/fphar.2022.889008)
Supplement: Supplementary file 1 [file DataSheet3.ZIP › original data/Fig.5A/Grayscale Statistics.xlsx]

## Sheet: Sheet1
		LC3 I	1	2	3	4		P62	1	2	3	4
		1	6797.28	6821.38	15927.9	12087.1		1	7898.39	5489.29	21037.3	11082.3
		2	7013.87	5899.42	14102	11028.6		2	8372.94	5529.03	20118.3	12088.1
		3	5527.26	5208.9	14909.9	10876.3		3	9028.21	6417.83	18972.6	10675.3
		LC3 II	1	2	3	4		GAPDH	1	2	3	4
		1	13029.4	14972.4	5972.09	9899.03		1	35979.4	36297.9	35801.1	35791.5
		2	12598.3	14554.4	4297.33	10027.5		2	36553.5	35781.7	35912.3	36028.6
		3	11736.5	15587.2	6021.38	9902.39		3	35249.6	35693.4	35440.8	36297.2
		LC3 II/LC3 I						P62/GAPDH
		1	1.91685	2.19492	0.374945	0.818976			0.219525	0.151229	0.587615	0.309636
		2	1.79619	2.46709	0.304732	0.909227			0.22906	0.154521	0.560206	0.335514
		3	2.12338	2.99241	0.403852	0.910458			0.256122	0.179804	0.53533	0.294108
