# Supplementary material for: Liuwei Dihuang Pills Inhibit Podocyte Injury and Alleviate IgA Nephropathy by Directly Altering Mesangial Cell-Derived Exosome Function and Secretion
Source: Front Pharmacol. 2022 Jul 11;13:889008. doi: 10.3389/fphar.2022.889008 (PMC9309816; doi:10.3389/fphar.2022.889008)
Supplement: Supplementary file 1 [file DataSheet3.ZIP › original data/Fig.5BWB-LC3.xls]

## Sheet: Sheet1
HMC+Con Serum			HMC+LWDHW Serum			HMC+IgA1+Con Serum			HMC+IgA1+LWDHW Serum
1.91685	1.79619	2.12338	2.19492	2.46709	2.99241	0.374945	0.304732	0.403852	0.818976	0.909227	0.910458
