# Supplementary material for: Liuwei Dihuang Pills Inhibit Podocyte Injury and Alleviate IgA Nephropathy by Directly Altering Mesangial Cell-Derived Exosome Function and Secretion
Source: Front Pharmacol. 2022 Jul 11;13:889008. doi: 10.3389/fphar.2022.889008 (PMC9309816; doi:10.3389/fphar.2022.889008)
Supplement: Supplementary file 1 [file DataSheet3.ZIP › original data/Fig.5BWB-P62.xls]

## Sheet: Sheet1
HMC+Con Serum			HMC+LWDHW Serum			HMC+IgA1+Con Serum			HMC+IgA1+LWDHW Serum
0.219525	0.22906	0.256122	0.151229	0.154521	0.179804	0.587615	0.560206	0.535331	0.309636	0.335514	0.294108
