# Supplementary material for: Liuwei Dihuang Pills Inhibit Podocyte Injury and Alleviate IgA Nephropathy by Directly Altering Mesangial Cell-Derived Exosome Function and Secretion
Source: Front Pharmacol. 2022 Jul 11;13:889008. doi: 10.3389/fphar.2022.889008 (PMC9309816; doi:10.3389/fphar.2022.889008)
Supplement: Supplementary file 1 [file DataSheet3.ZIP › original data/Fig.5C-CCK8.xls]

## Sheet: Sheet1
control			MCS-Con			MCS-IgA1			MCS-Con-Exo-free			MCS-IgA1-Exo-free
1.277	1.439	1.232	1.26	1.432	1.32	0.521	0.366	0.417	1.34	1.244	1.431	0.925	0.976	1.13
