# Supplementary material for: Liuwei Dihuang Pills Inhibit Podocyte Injury and Alleviate IgA Nephropathy by Directly Altering Mesangial Cell-Derived Exosome Function and Secretion
Source: Front Pharmacol. 2022 Jul 11;13:889008. doi: 10.3389/fphar.2022.889008 (PMC9309816; doi:10.3389/fphar.2022.889008)
Supplement: Supplementary file 1 [file DataSheet3.ZIP › original data/Fig.5E-BCA.xls]

## Sheet: Sheet1
Con-Exo			IgA1-Exo			IgA1-Con Serum-Exo			IgA1-LWDHW Serum-Exo
1.82371	2.523	3.17461	6.71875	7.17965	8.80073	6.41678	7.45778	8.75306	4.66855	5.56651	3.38122
