# Supplementary material for: Liuwei Dihuang Pills Inhibit Podocyte Injury and Alleviate IgA Nephropathy by Directly Altering Mesangial Cell-Derived Exosome Function and Secretion
Source: Front Pharmacol. 2022 Jul 11;13:889008. doi: 10.3389/fphar.2022.889008 (PMC9309816; doi:10.3389/fphar.2022.889008)
Supplement: Supplementary file 1 [file DataSheet3.ZIP › original data/Fig.5F-CCK8.xls]

## Sheet: Sheet1
Con-Exo			IgA1-Exo			IgA1-Con Serum-Exo			IgA1-LWDHW Serum-Exo
1.366	1.421	1.546	0.655	0.581	0.574	0.596	0.665	0.572	0.939	1.076	0.947
