# Supplementary material for: Liuwei Dihuang Pills Inhibit Podocyte Injury and Alleviate IgA Nephropathy by Directly Altering Mesangial Cell-Derived Exosome Function and Secretion
Source: Front Pharmacol. 2022 Jul 11;13:889008. doi: 10.3389/fphar.2022.889008 (PMC9309816; doi:10.3389/fphar.2022.889008)
Supplement: Supplementary file 1 [file DataSheet3.ZIP › original data/Fig.6B tunel.xls]

## Sheet: Sheet1
Control			IgAN			IgAN+LWDHW			IgAN+Rapamycin			IgAN+LWDHW+Rapamycin
1	2	0	26	20	19	17	15	12	16	14	11	5	6	3
