# Supplementary material for: Liuwei Dihuang Pills Inhibit Podocyte Injury and Alleviate IgA Nephropathy by Directly Altering Mesangial Cell-Derived Exosome Function and Secretion
Source: Front Pharmacol. 2022 Jul 11;13:889008. doi: 10.3389/fphar.2022.889008 (PMC9309816; doi:10.3389/fphar.2022.889008)
Supplement: Supplementary file 1 [file DataSheet3.ZIP › original data/Fig.6C LC3.xls]

## Sheet: Sheet1
Control			IgAN			IgAN+LWDHW			IgAN+Rapamycin			IgAN+LWDHW+Rapamycin
1.40194	1.39267	1.70459	0.262237	0.238894	0.179832	0.803583	0.806177	0.681325	0.853618	0.729591	0.642976	1.17808	1.42244	1.32389
