# Supplementary material for: Liuwei Dihuang Pills Inhibit Podocyte Injury and Alleviate IgA Nephropathy by Directly Altering Mesangial Cell-Derived Exosome Function and Secretion
Source: Front Pharmacol. 2022 Jul 11;13:889008. doi: 10.3389/fphar.2022.889008 (PMC9309816; doi:10.3389/fphar.2022.889008)
Supplement: Supplementary file 1 [file DataSheet3.ZIP › original data/Fig.6C P62.xls]

## Sheet: Sheet1
Control			IgAN			IgAN+LWDHW			IgAN+Rapamycin			IgAN+LWDHW+Rapamycin
0.173753	0.202537	0.181063	0.486713	0.505404	0.505191	0.37118	0.307522	0.362081	0.389501	0.336687	0.337179	0.294859	0.235296	0.218262
