# Supplementary material for: Liuwei Dihuang Pills Inhibit Podocyte Injury and Alleviate IgA Nephropathy by Directly Altering Mesangial Cell-Derived Exosome Function and Secretion
Source: Front Pharmacol. 2022 Jul 11;13:889008. doi: 10.3389/fphar.2022.889008 (PMC9309816; doi:10.3389/fphar.2022.889008)
Supplement: Supplementary file 2 [file DataSheet1.ZIP]

Archive with 11 entries (9 files):
- SUPPLEMENTAL FIGURE/
- SUPPLEMENTAL FIGURE/S1A/
- SUPPLEMENTAL FIGURE/S1A/AKT-1.tif
- SUPPLEMENTAL FIGURE/S1A/GAPDH.tif
- SUPPLEMENTAL FIGURE/S1A/mTOR.tif
- SUPPLEMENTAL FIGURE/S1A/p-AKT-1.jpg
- SUPPLEMENTAL FIGURE/S1A/p-mTOR.tif
- SUPPLEMENTAL FIGURE/SUPPLEMENTAL FIGURE 1.akt.xls
- SUPPLEMENTAL FIGURE/SUPPLEMENTAL FIGURE 1.mTOR.xls
- SUPPLEMENTAL FIGURE/SUPPLEMENTAL FIGURE 1.p-akt.xls
- SUPPLEMENTAL FIGURE/SUPPLEMENTAL FIGURE 1.p-mTOR.xls
