# Supplementary material for: Liuwei Dihuang Pills Inhibit Podocyte Injury and Alleviate IgA Nephropathy by Directly Altering Mesangial Cell-Derived Exosome Function and Secretion
Source: Front Pharmacol. 2022 Jul 11;13:889008. doi: 10.3389/fphar.2022.889008 (PMC9309816; doi:10.3389/fphar.2022.889008)
Supplement: Supplementary file 2 [file DataSheet1.ZIP › SUPPLEMENTAL FIGURE/SUPPLEMENTAL FIGURE 1.mTOR.xls]

## Sheet: Sheet1
Control			IgAN			IgAN+LWDHW
0.652262	0.650178	0.611065	0.575333	0.674735	0.678519	0.656402	0.674446	0.595365
