# Supplementary material for: Liuwei Dihuang Pills Inhibit Podocyte Injury and Alleviate IgA Nephropathy by Directly Altering Mesangial Cell-Derived Exosome Function and Secretion
Source: Front Pharmacol. 2022 Jul 11;13:889008. doi: 10.3389/fphar.2022.889008 (PMC9309816; doi:10.3389/fphar.2022.889008)
Supplement: Supplementary file 2 [file DataSheet1.ZIP › SUPPLEMENTAL FIGURE/SUPPLEMENTAL FIGURE 1.p-mTOR.xls]

## Sheet: Sheet1
Control			IgAN			IgAN+LWDHW
0.21521	0.26879	0.33022	0.891407	0.741793	0.753764	0.498536	0.401325	0.421269
