# Supplementary material for: Liuwei Dihuang Pills Inhibit Podocyte Injury and Alleviate IgA Nephropathy by Directly Altering Mesangial Cell-Derived Exosome Function and Secretion
Source: Front Pharmacol. 2022 Jul 11;13:889008. doi: 10.3389/fphar.2022.889008 (PMC9309816; doi:10.3389/fphar.2022.889008)
Supplement: Supplementary file 3 [file DataSheet2.ZIP]

Archive with 88 entries (83 files):
- Flow cytometry/
- Flow cytometry/data statistics.xlsx
- Flow cytometry/Fig.1C 6 groups/
- Flow cytometry/Fig.1C 6 groups/fcs/
- Flow cytometry/Fig.1C 6 groups/fcs/Tube1.fcs
- Flow cytometry/Fig.1C 6 groups/fcs/Tube10.fcs
- Flow cytometry/Fig.1C 6 groups/fcs/Tube11.fcs
- Flow cytometry/Fig.1C 6 groups/fcs/Tube12.fcs
- Flow cytometry/Fig.1C 6 groups/fcs/Tube13.fcs
- Flow cytometry/Fig.1C 6 groups/fcs/Tube14.fcs
- Flow cytometry/Fig.1C 6 groups/fcs/Tube15.fcs
- Flow cytometry/Fig.1C 6 groups/fcs/Tube16.fcs
- Flow cytometry/Fig.1C 6 groups/fcs/Tube17.fcs
- Flow cytometry/Fig.1C 6 groups/fcs/Tube18.fcs
- Flow cytometry/Fig.1C 6 groups/fcs/Tube19.fcs
- Flow cytometry/Fig.1C 6 groups/fcs/Tube2.fcs
- Flow cytometry/Fig.1C 6 groups/fcs/Tube3.fcs
- Flow cytometry/Fig.1C 6 groups/fcs/Tube4.fcs
- Flow cytometry/Fig.1C 6 groups/fcs/Tube5.fcs
- Flow cytometry/Fig.1C 6 groups/fcs/Tube6.fcs
- Flow cytometry/Fig.1C 6 groups/fcs/Tube7.fcs
- Flow cytometry/Fig.1C 6 groups/fcs/Tube8.fcs
- Flow cytometry/Fig.1C 6 groups/fcs/Tube9.fcs
- Flow cytometry/Fig.1C 6 groups/Tube10_Plot1.bmp
- Flow cytometry/Fig.1C 6 groups/Tube11_Plot1.bmp
- Flow cytometry/Fig.1C 6 groups/Tube12_Plot1.bmp
- Flow cytometry/Fig.1C 6 groups/Tube13_Plot1.bmp
- Flow cytometry/Fig.1C 6 groups/Tube14_Plot1.bmp
- Flow cytometry/Fig.1C 6 groups/Tube15_Plot1.bmp
- Flow cytometry/Fig.1C 6 groups/Tube16_Plot1.bmp
- Flow cytometry/Fig.1C 6 groups/Tube17_Plot1.bmp
- Flow cytometry/Fig.1C 6 groups/Tube18_Plot1.bmp
- Flow cytometry/Fig.1C 6 groups/Tube19_Plot1.bmp
- Flow cytometry/Fig.1C 6 groups/Tube1_Plot1.bmp
- Flow cytometry/Fig.1C 6 groups/Tube2_Plot1.bmp
- Flow cytometry/Fig.1C 6 groups/Tube3_Plot1.bmp
- Flow cytometry/Fig.1C 6 groups/Tube4_Plot1.bmp
- Flow cytometry/Fig.1C 6 groups/Tube5_Plot1.bmp
- Flow cytometry/Fig.1C 6 groups/Tube6_Plot1.bmp
- Flow cytometry/Fig.1C 6 groups/Tube7_Plot1.bmp
- Flow cytometry/Fig.1C 6 groups/Tube8_Plot1.bmp
- Flow cytometry/Fig.1C 6 groups/Tube9_Plot1.bmp
- Flow cytometry/Fig.3D 7groups/
- Flow cytometry/Fig.3D 7groups/fcs/
- Flow cytometry/Fig.3D 7groups/fcs/Tube1.fcs
- Flow cytometry/Fig.3D 7groups/fcs/Tube10.fcs
- Flow cytometry/Fig.3D 7groups/fcs/Tube11.fcs
- Flow cytometry/Fig.3D 7groups/fcs/Tube12.fcs
- Flow cytometry/Fig.3D 7groups/fcs/Tube13.fcs
- Flow cytometry/Fig.3D 7groups/fcs/Tube14.fcs
- Flow cytometry/Fig.3D 7groups/fcs/Tube15.fcs
- Flow cytometry/Fig.3D 7groups/fcs/Tube16.fcs
- Flow cytometry/Fig.3D 7groups/fcs/Tube17.fcs
- Flow cytometry/Fig.3D 7groups/fcs/Tube18.fcs
- Flow cytometry/Fig.3D 7groups/fcs/Tube19.fcs
- Flow cytometry/Fig.3D 7groups/fcs/Tube2.fcs
- Flow cytometry/Fig.3D 7groups/fcs/Tube20.fcs
- Flow cytometry/Fig.3D 7groups/fcs/Tube21.fcs
- Flow cytometry/Fig.3D 7groups/fcs/Tube22.fcs
- Flow cytometry/Fig.3D 7groups/fcs/Tube3.fcs
- Flow cytometry/Fig.3D 7groups/fcs/Tube4.fcs
- Flow cytometry/Fig.3D 7groups/fcs/Tube5.fcs
- Flow cytometry/Fig.3D 7groups/fcs/Tube6.fcs
- Flow cytometry/Fig.3D 7groups/fcs/Tube7.fcs
- Flow cytometry/Fig.3D 7groups/fcs/Tube8.fcs
- Flow cytometry/Fig.3D 7groups/fcs/Tube9.fcs
- Flow cytometry/Fig.3D 7groups/Tube10_Plot1.bmp
- Flow cytometry/Fig.3D 7groups/Tube11_Plot1.bmp
- Flow cytometry/Fig.3D 7groups/Tube12_Plot1.bmp
- Flow cytometry/Fig.3D 7groups/Tube13_Plot1.bmp
- Flow cytometry/Fig.3D 7groups/Tube14_Plot1.bmp
- Flow cytometry/Fig.3D 7groups/Tube15_Plot1.bmp
- Flow cytometry/Fig.3D 7groups/Tube16_Plot1.bmp
- Flow cytometry/Fig.3D 7groups/Tube17_Plot1.bmp
- Flow cytometry/Fig.3D 7groups/Tube18_Plot1.bmp
- Flow cytometry/Fig.3D 7groups/Tube19_Plot1.bmp
- Flow cytometry/Fig.3D 7groups/Tube1_Plot1.bmp
- Flow cytometry/Fig.3D 7groups/Tube20_Plot1.bmp
- Flow cytometry/Fig.3D 7groups/Tube21_Plot1.bmp
- Flow cytometry/Fig.3D 7groups/Tube22_Plot1.bmp
- Flow cytometry/Fig.3D 7groups/Tube2_Plot1.bmp
- Flow cytometry/Fig.3D 7groups/Tube3_Plot1.bmp
- Flow cytometry/Fig.3D 7groups/Tube4_Plot1.bmp
- Flow cytometry/Fig.3D 7groups/Tube5_Plot1.bmp
- Flow cytometry/Fig.3D 7groups/Tube6_Plot1.bmp
- Flow cytometry/Fig.3D 7groups/Tube7_Plot1.bmp
- Flow cytometry/Fig.3D 7groups/Tube8_Plot1.bmp
- Flow cytometry/Fig.3D 7groups/Tube9_Plot1.bmp
