# Supplementary material for: Liuwei Dihuang Pills Inhibit Podocyte Injury and Alleviate IgA Nephropathy by Directly Altering Mesangial Cell-Derived Exosome Function and Secretion
Source: Front Pharmacol. 2022 Jul 11;13:889008. doi: 10.3389/fphar.2022.889008 (PMC9309816; doi:10.3389/fphar.2022.889008)
Supplement: Supplementary file 3 [file DataSheet2.ZIP › Flow cytometry/data statistics.xlsx]

## Sheet: 6组
编号		UL	UR	LL	LR		凋亡
1	阴性对照	0.01	0	99.98	0.01		0.01
2	1	0.18	1.07	96.26	2.49		3.56		3.56
3		0.17	0.9	95.89	3.04		3.94		3.94
4		0.21	0.8	96.16	2.82		3.62		3.62
5	2	0.19	0.88	96.17	2.77		3.65		3.65
6		0.24	0.8	96.16	2.8		3.6		3.6
7		0.19	1.28	95.7	2.83		4.11		4.11
8	3	0.26	0.91	95.74	3.1		4.01		4.01
9		0.26	1.1	95.64	3		4.1		4.1
10		0.14	0.89	96.05	2.91		3.8		3.8
11	4	0.34	4.88	80.56	14.21		19.09		19.09
12		0.31	5.39	79.34	14.96		20.35		20.35
13		0.25	4.49	81.44	13.83		18.32		18.32
14	5	0.46	5.02	79.46	15.05		20.07		20.07
15		0.24	4.64	80.45	14.67		19.31		19.31
16		0.44	5.37	80.06	14.13		19.5		19.5
17	6	0.7	2.85	88.27	8.18		11.03		11.03
18		0.73	2.61	88.49	8.17		10.78		10.78
19		0.72	2.77	88.39	8.11		10.88		10.88

## Sheet: 7组
number		UL	UR	LL	LR		apoptosis
1	negative control	0.02	0.01	99.97	0		0.01
2	1	0.43	0.7	96.56	2.31		3.01
3	2	0.54	0.67	96.43	2.36		3.03
4	3	0.64	1.01	95.04	3.31		4.32
5	4	0.59	6.38	79.8	13.24		19.62
6	5	0.67	6.95	79.38	13.01		19.96
7	6	0.79	7.3	78.98	12.93		20.23
8	7	0.51	6.24	80.17	13.08		19.32
9	8	0.45	6.37	79.93	13.24		19.61
10	9	0.48	6.01	80.98	12.53		18.54
11	10	0.94	3.93	86.45	8.68		12.61
12	11	1.14	3.87	86.82	8.16		12.03
13	12	1	3.32	87.06	8.62		11.94
14	13	0.33	1.91	91.88	5.88		7.79
15	14	0.43	2.12	91.65	5.8		7.92
16	15	0.35	2.26	91.93	5.46		7.72
17	16	0.4	2.14	92.08	5.38		7.52
18	17	0.53	1.85	92.32	5.3		7.15
19	18	0.22	1.73	92.68	5.37		7.1
20	19	0.98	1.86	92.24	4.92		6.78
21	20	0.75	1.61	93.5	4.14		5.75
22	21	0.82	1.63	93.09	4.46		6.09
